# Supplementary material for: High-fidelity Cas9-mediated targeting of KRAS driver mutations restrains lung cancer in preclinical models
Source: Nat Commun. 2025 Sep 1;16:7080. doi: 10.1038/s41467-025-62350-4 (PMC12402321; doi:10.1038/s41467-025-62350-4)
Supplement: Supplementary file 4 — Source Data [file 41467_2025_62350_MOESM4_ESM.xlsx]

## Sheet: Figure 1
	Figure 1d: Raw gels. T7-endonuclease assay in KRASWT and KRASmut cell lines
	Figure 1e: Raw gels. T7-endonuclease assay in KRASWT and KRASG12C cell lines
	Figure 1f: KRAS allele edition frequency by sgRNA
	guide	allele	edited_reads_percentage
	sgRNA G12D	G12D A427	74.7466
	sgRNA G12D	WT A427	2.08
	sgRNA G12D	G12D A427	78
	sgRNA G12D	WT A427	1.77
	sgRNA G12D	G12D A427	81.9529
	sgRNA G12D	WT A427	2.5421
	sgRNA G12C	G12C H358	80.8036
	sgRNA G12C	WT H358	0.454627
	sgRNA G12C	G12C H358	62.2205
	sgRNA G12C	WT H358	0.558525
	sgRNA G12C	G12C H358	51.166
	sgRNA G12C	WT H358	0.391315
	sgRNA G12C	WT H838	0.604097
	sgRNA G12C	WT H838	0.680951
	sgRNA G12C	WT H838	0.606317
	sgRNA G12D	WT H838	0.66677
	sgRNA G12D	WT H838	1.14374
	sgRNA G12D	WT H838	1.24063

## Sheet: Figure 2
	Figure 2a. Cell viability (ratio to control)
	H358	H1792	A427	SKLU1	H838
	0.44	0.86	0.43	0.68	1.08
	0.4	0.81	0.49	0.7	0.94
	0.16	0.65	0.87	0.62	0.86
		0.74	0.69	0.77	0.79
		0.66	0.72	0.56
				0.74
	Figure 2b. Cell viability (ratio to control)
	H358	A427	H838
	0.44	0.98	0.86
	0.3	1.03	0.924
	0.75	0.9	1.67
	0.28	0.81	1.66
	0.44	1.62	0.31
	0.59		1.07
	0.47		3.3
	Figure 2c. Cell viability (ratio to control)
	H358	A427	H838
	0.61	0.73	1.017
	0.31	0.75	1.226
	0.41	0.65	1.11
	0.1	0.85	2.8
	0.34	0.88	1.26
	0.24	0.67	1.6
	0.33
	Figure 2d: Raw western blot of H358 and A427
	Figure 2d: Raw western densitometry and quantification
	H358
	SCR	KRAS	SCR	ph-p70	SCR	ph-ERK
	1	0.063	1	0.48	1	0.18
	1	0.38	1	0.71	1	0.61
	1	0.31044	1	0.5337	1	0.12
	A427
	SCR	KRASG12D	SCR	ph-p70	SCR	ph-ERK
	1	0.3	1	0.55	1	0.2
	1	0.23	1	0.715	1	0.16
	1	0.12027	1	0.63	1	0.19759
	Figure 2e: Raw western blot of H358

## Sheet: Figure 3
Figure 3b: ex vivo tumor volumes
cell_line	group	volume
A427	GFP	392
A427	GFP	919
A427	GFP	725
A427	GFP	764
A427	GFP	655
A427	GFP	282
A427	GFP	1253
A427	GFP	212
A427	Cas9	86
A427	Cas9	197
A427	Cas9	778
A427	Cas9	132
A427	Cas9	3
A427	Cas9	476
A427	Cas9	41
A427	Cas9	55
H358	GFP	91
H358	GFP	106
H358	GFP	109
H358	GFP	209
H358	GFP	104
H358	GFP	282
H358	GFP	183
H358	GFP	318
H358	GFP	194
H358	Cas9	46
H358	Cas9	36
H358	Cas9	16
H358	Cas9	50.5
H358	Cas9	27.4
H358	Cas9	83
H358	Cas9	83.5
Figure 3d: Tumor volumes
	LU5245 KRASG12C
		GFP						Cas9
Tumor nº		1	2	3	4	5	6	1	2	3	4	5	6
Day	1	1	1	1	1	1	1	1	1	1	1	1	1
	4	1.36	1.32	1.44	1.4	1.26	1	1.31	1.58	1.44	1.35	1.51	1.31
	7	2	1.88	1.75	4.06	2.21	1.66	1.61	1.76	1.77	1.63	2.58	1.72
	11	3.17	1.7	2.4	2.77	3.09	1.17	2.31	2.04	2	1.61	2.61	2.01
	14	2.64	2.9	3.62	3.71	3.66	1.67	1.96	2.96	2.16	2.1	2.64	2.37
	18	3.01	3.7	3.52	4.79	3.62	2.05	2.25	2.87	2.37	2.67	2.24	2.77
	22	4.28	4.13	4.25	6.33	3.83	2.97	2.21	3.33	2.21	3.35	3.81	3.21
	25	6.18	4.68	7.68	7.67	7.35	5.04	3.34	4.1	3.46	4.45	5.33	4.14
	LU5162 KRASG12D
		GFP				Cas9
Tumor nº		1	2	3	4	1	2	3	4
Day	1	1	1	1	1	1	1	1	1
	4	1.34351	1.47838	1.08719	1.19432	1.67774	1.33631	1.31228	1.4775
	8	1.59075	1.93449	1.0848	1.21521	1.42493	1.15776	1.02624	1.43238
	11	1.82477	2.54308	0.995339	1.94553	1.67364	1.4525	1.03051	1.45307
	14	2.7803	3.14949	1.38895	2.27569	2.52988	1.43555	1.09485	0.959376
	18	2.95179	5.4894	2.15888	3.13399	3.04226	2.91202	1.38665	1.75541
	21	3.58582	6.96982	3.02519	4.01341	4.33314	3.07325	3.17966	3.8432
	25	4.21426	11.6835	5.33396	3.50797	3.62802	4.11124	2.65839	4.19486
	28	2.99966	13.748	4.63343	7.78575	4.14764	5.16719	4.39305	5.44402

## Sheet: Figure 4
Figure 4a: Cell viability
	Sotorasib	AdV-GFP			AdV-HiFiCas9
	0 nM	0.871752	1.10786	1.02039	0.255118	0.574408	0.581815
	3 nM	0.808844	0.834241	0.848201	0.160732	0.409552	0.404409
	6 nM	0.648025	0.717728	0.691727	0.146397	0.39363	0.341047
Figure 4c: Cell viability of PDXOs
TP181				TP79				TP60
AdV-HiFiCas9	Sotorasib	Combo		AdV-HiFiCas9	Sotorasib	Combo		AdV-HiFiCas9	Sotorasib	Combo
0.690913	1.15388	0.999532		0.614349	0.696837	0.631051		0.771106	0.532398	0.414528
1.08632	0.894447	0.658261		0.782473	0.790212	0.602365		0.705094	0.742229	0.84623
0.987254	0.727523	0.774054		0.814371	1.01497	0.769461		0.772404	0.697565	0.618286
Figure 4e,f: Cell viability of Sotorasib-resistant cells
Normalized 2D					Normalized 3D
H358-R1	H358-R2	H23			H358-R1	H358-R2	H23
1.31401	0.552066	0.874536			0.8282	0.921965	0.455407
1.36542	0.974727	1.83469			2.04861	0.54881	0.206805
0.704249	0.772298	1.04344			1.26202	0.899536	0.427199
1.00616	1.55959					0.979348	0.450155
							0.17778

## Sheet: Supp Figure 7
Supplementary figure 7b: Immunohistochemical analysis of PDX models
LU5162				LU5245
%Ki67		%C.C.3		%Ki67		%C.C.3
AdV-GFP	AdV-HiFiCas9	AdV-GFP	AdV-HiFiCas9	AdV-GFP	AdV-HiFiCas9	AdV-GFP	AdV-HiFiCas9
0.72445	0.525384	0.898438	0.169922	1.24	1.8	1.19171	1.99664
0.72163	0.699966	0.0556641	0.046875	1.12	1.13	0.605437	0.959801
1.19404	1.36534	2.0459	1.59277	1.27	1.13	0.867221	0.370854
1.35988	3.0398			0.72	1.15	1.33563	0.762863
				0.88	0.73
				0.77	0.76

## Sheet: Supp Figure 8
Supplementary figure 8a: Cell viability in parental H358 cells
	DMSO	Sotorasib 3 nM	Sotorasib 6 nM
	1	0.744698	0.483187
	1	0.642398	0.408994
	1	0.738636	0.460227
Supplementary figure 8c: Cell viability of H358 and A427 parental and surviving cells
		H358		A427
Replicate	Transfection	RNP-Control	RNP-HiFiCas9	RNP-Control	RNP-HiFiCas9
1	1	1.10503	0.51797	1.07296	0.28911
	2	0.656717	0.58154	1.15393	0.46918
	3	1.09111	0.64571	1.01398	0.34721
2	1	1.23914	0.55768	1.13971	0.16729
	2	0.788637	0.54163	0.87399	0.27527
	3	1.11938	0.45376	0.74543	0.27562
Supplementary figure 8d: Indel distribution % in each of the three rounds of transfection in H358 and A427 parental and surviving cells
H358
Indel size	-2		-1		-5		-6		Other indels
Replicate	R1	R2	R1	R2	R1	R2	R1	R2	R1	R2
Transfection 1	66.67	28.57	33.33	14.29	0	23.81	0	23.81	3	9.52
Transfection 2	42.67	62	21.33	11	14.67	10	0	17	21.33	0
Transfection 3	50	41.94	14.71	16.13	18.63	8.06	16.66	13.71	0	20.18
A427
Indel size	1		-6		-9		Other indels
Replicate	R1	R2	R1	R2	R1	R2	R1	R2
Transfection 1	32.47	34.52	27.27	15.48	18.18	15.48	22.07	34.51
Transfection 2	60.34	35.48	18.97	22.58	20.69	11.29	0	30.64
Transfection 3	42.86	49.04	21.43	17.31	0	6.73	35.71	26.92
